# Supplementary material for: Incidence, Clinical Characteristics and Management of Inflammatory Bowel Disease in Spain: Large-Scale Epidemiological Study
Source: J Clin Med. 2021 Jun 29;10(13):2885. doi: 10.3390/jcm10132885 (PMC8268420; doi:10.3390/jcm10132885)
Supplement: Supplementary file 1 [file jcm-10-02885-s001.zip]

Archive with 1 entries (1 files):
- jcm-1246641-supplementary.pdf
